# Supplementary material for: Volumetric Scalability of Microfluidic and Semi-Batch Silk Nanoprecipitation Methods
Source: Molecules. 2022 Apr 6;27(7):2368. doi: 10.3390/molecules27072368 (PMC9000471; doi:10.3390/molecules27072368)
Supplement: Supplementary file 1 [file molecules-27-02368-s001.zip]

Archive with 1 entries (1 files):
- molecules-1604288-Supplementary.pdf
